# Supplementary material for: Carbon Sequestration Potential in Stands under the Grain for Green Program in Southwest China
Source: PLoS One. 2016 Mar 9;11(3):e0150992. doi: 10.1371/journal.pone.0150992 (PMC4784916; doi:10.1371/journal.pone.0150992)
Supplement: S1 Table — The Southwest China consists of Yunnan Province, Guizhou Province, Sichuan Province, Chongqing Municipality and Tibet Autonomous Region. (XLSX) [file pone.0150992.s001.xlsx]

## Sheet: Sheet1
S1 Table. Dataset for the annual afforestation area(ha) of each tree species/stand under the Grain for Green Program in Southwest China. The Southwest China consists of Yunnan Province, Guizhou Province, Sichuan Province, Chongqing Municipality and Tibet Autonomous Region.
Ⅰ. Annual afforestation area(ha) of each tree species/stand under the Grain for Green Program in Yunnan Province
	2000	2001	2002	2003	2004	2005	2006	2007	2008	2009	2010	Total
Pinus armandii	3754.04	7209.48	22897.3	27224.7	7460.13	2427.85	1747.59	236.185	3594.35	2156.61	2372.27	81080.5
Pinus yunnanensis	4227.19	3830.77	9192.29	15310.4	4956.73	865.413	630.867	1226.48	0	0	0	40240.1
Larix gmelini	0	0	0	0	0	1186.93	278	0	706.459	423.875	466.263	3061.53
Pinus kesiya var.langbianensis	0	0	7294.2	15922.5	1669.73	3605.67	2406.17	339.069	2859.05	1715.43	1886.98	37698.8
Cunninghamia lanceolata	805.533	610.733	11749.2	7566.76	1425	1791.9	730.83	1073.26	1260.05	756.028	831.631	28601
Picea asperata	954.267	77.6667	181.667	360.867	12.9333	20	0	0	109.23	65.5381	72.0919	1854.26
Cryptomeria fortunei	278.467	227.8	3306.09	1972.07	1087.07	369.533	401.92	0	1836.11	1101.67	1211.83	11792.6
Abies spp.	32	0	23.8	535.793	809.1	367.733	419.333	133.4	0	0	0	2321.16
Cupressus spp.	1426.56	1649.09	6912.9	9545.63	2765.67	572.267	1064.92	155.378	1192.17	715.304	786.834	26786.7
Other coniferous species	296.667	1523.33	2960.67	2362.66	689.2	909.673	732.98	5.2026	273.449	164.069	180.476	10098.4
Quercus spp.	132.233	28.6667	119.27	776.687	603.667	20.3333	33.3333	0	0	0	0	1714.19
Other hardwood species	2816.72	572.24	15507.9	22448.9	5266.67	6571.39	5954.1	991.782	197.875	118.725	130.598	60576.9
Eucalyptus spp.	366.433	458.427	10117.4	26810.8	18795.5	10096.5	3017.87	5025.2	12674.1	7604.47	8364.91	103332
Sassafras tsumu	0	27.2	337.4	460.267	52.4667	268.2	559.986	95.381	0	0	0	1800.9
Populus deltoides	0	8.2	561.45	1653.59	91.1333	93.5	0	0	0	0	0	2407.87
Aluerites fordii	0	237.4	387.007	401.307	268.267	0	0	0	0	0	0	1293.98
Betula spp.	0	0	9943.53	11096.3	2983.27	3440.1	3392.8	4403.5	973.121	583.872	642.26	37458.7
Other softwood species	8662.81	6379.69	45536.4	96367.6	40710.3	33859	19513.5	30769.4	7969.57	4781.74	5259.92	299810
Mixed conifer and broadleaf	16192.6	6709.79	24023.5	17410.7	286.463	6.67003	733.834	5453.38	14.0978	8.45867	9.30453	70848.7
Total	39945.5	29550.5	171052	258227	89933.2	66472.7	41618	49907.6	33659.7	20195.8	22215.4	822778
Ⅱ. Annual afforestation area(ha) of each tree species/stand under the Grain for Green Program in Guizhou Province
	2000	2001	2002	2003	2004	2005	2006	2007	2008	2009	2010	Total
Pinus massoniana	998.09	1445.11	19879.7	33386.7	13210.6	4768.38	3661.41	5462.55	3568.32	2860.32	1982.99	91224.1
Pinus armandii	696.209	762.648	11664.5	17838	5616.17	3446.48	2019.12	1777.06	622.53	437.969	332.905	45213.6
Cunninghamia lanceolata	2314.72	2640.95	39728.1	45742.1	28988.1	11052.2	6049.41	4814.51	4101.4	1815.24	2624.28	149871
Cryptomeria fortunei	2093.56	2675.53	38508	65616.1	14593	13773.3	8598.45	3515.02	1433	1207.72	30.7487	152044
Cupressus spp.	745.5	1512.4	18736.9	19179	18955.7	6291.14	3331.4	2932.02	1027.13	722.616	549.268	73983.1
Other coniferous species	385.8	459.6	6794.6	5286.6	3468.2	3666.24	1103.01	970.779	340.1	239.3	181.86	22896.1
Cinnamomum spp.	34.7	33	536.3	3.15111	571.8	32.7001	32.589	28.6821	10.0477	7.06888	5.37313	1295.41
Quercus spp.	57.2734	30.3793	669.031	1633.33	45.0721	4.33599	109.498	96.3712	33.7602	23.7513	18.0536	2720.85
Other hardwood species	1380.6	1168.7	20041.9	10096.8	8722.1	10913.5	2879.98	1314.3	554.1	668.3	1456.54	59196.8
Eucalyptus spp.	84.9183	52.776	1061.14	518.883	23.0553	777.892	133.286	117.307	41.0943	28.911	21.9756	2861.24
Sassafras tsumu	0.775502	2.21569	24.6908	0	0	32.9025	5.19004	4.56784	1.60018	1.12577	0.855713	73.924
Populus deltoides	1027.09	572.86	12249.9	14328.2	1059	5357.4	1618.33	1424.32	498.959	351.033	266.824	38754
Aluerites fordii	32.1	54.1858	708.002	2463.72	22.2914	76.7314	151.072	132.961	46.578	32.769	24.9081	3745.32
Betula spp.	11.4531	29.0999	341.056	281.087	28.6872	337.569	71.5021	62.9302	22.0453	15.5095	11.789	1212.73
Other softwood species	3093.8	3330.5	51310.7	26174.6	34401.4	25272	7284.58	24190.9	3658.4	1935.7	3638.58	184291
Mixed broadleaf species	1213.73	1150.89	18731.6	42923	3654.78	3343.61	3304.14	2908.03	1018.72	716.702	544.773	79510
Mixed conifer and broadleaf	991.635	1224.11	17852.4	36738.7	8580.58	2906.73	3217.75	2831.99	992.086	697.962	530.529	76564.5
Total	15161.9	17145	258839	322210	141941	92053.2	43570.7	52584.3	17969.9	11762	12222.3	985458
Ⅲ. Annual afforestation area(ha) of each tree species/stand under the Grain for Green Program in Sichuan Province
	1999	2000	2001	2002	2003	2004	2005	2006	2007	2008	2009	2010	Total
Pinus massoniana	4597.69	5143.17	5851.7	3982.8	7713.9	437.6	254.5	248.9	752.324	405.098	289.356	312.504	29989.5
Pinus armandii	3426.29	3832.8	14127.2	4066.5	6302.6	687.2	1551.7	276.1	858.717	462.386	330.276	356.698	36278.5
Pinus yunnanensis	0	0	804.2	4205.7	8097	1103.1	710.8	620.5	615.007	331.158	236.541	255.465	16979.5
Larix gmelini	14.5826	16.3128	1608.7	3887.2	11052.5	737.1	485.7	413.6	587.415	316.3	225.929	244.003	19589.3
Pinus tabulaeformis	27.141	30.3611	345	863.5	1394.8	401.5	450.3	206.7	129.776	69.8793	49.9138	53.9069	4022.78
Cunninghamia lanceolata	13975.1	15633.1	27263.1	20128.8	7519.5	5089.3	3952.2	2795.7	2722.7	1466.07	1047.19	1130.97	102724
Picea asperata	4583.61	5127.43	5918	11172.5	18047.6	0	0	0	0	0	0	0	44849.1
Cryptomeria fortunei	225.65	252.422	9123.8	15118.8	7174.2	2880	1665.1	1639.1	1381.54	743.909	531.363	573.872	41309.8
Abies spp.	9.52343	10.6533	0	0	0	1.5	3.5	0.6	0	0	0	0	25.7767
Cupressus spp.	14845.6	16606.9	21905.6	39067	61313.7	12718.7	11337.6	6841.3	5664.31	3050.01	2178.58	2352.87	197882
Other coniferous species	9347.23	10456.1	3327.1	8266.2	22185.9	3449.1	3908	1772.1	2535.56	1365.3	975.218	1053.24	68641.1
Cinnamomum spp	0	0	0	0	0	282	191.8	157.6	33.1095	17.8282	12.7344	13.7532	708.825
Quercus spp.	0	0	0	437.8	707.2	59.8	142.4	23.3	46.6992	25.1457	17.9612	19.3981	1479.7
Other hardwood species	37482.8	41930	56214.4	90974.7	104145	25178.3	27747.3	13014.8	11819.6	6364.4	4546	4909.68	424327
Eucalyptus spp.	6264.34	7007.57	8412.7	13467	20215.8	8168.5	7805.6	4341.6	2350.1	1265.44	903.886	976.197	81178.7
Sassafras tsumu	0	0	0	0	0	220.2	524.2	85.7	0	0	0	0	830.1
Populus deltoides	3175.32	3552.05	4013.2	20312.3	20177.3	9956.9	7701.7	5472.7	2488.71	1340.07	957.195	1033.77	80181.2
Aleurites fordii	0	0	226.9	136.9	221.2	7.7	18.3	3	13.7069	7.38063	5.27188	5.69363	646.053
Betula spp.	1381.86	1545.81	1041.8	981.4	5326.8	1960.6	2029.5	1026.6	457.326	246.252	175.895	189.966	16363.8
Other softwood species	17751.4	19857.5	41816.8	86007.7	105641	22840.9	32056.3	11120.9	8036.2	4327.19	3090.85	3338.12	355885
Total	117108	131002	202000	323077	407236	96180	102536	50060.8	40492.8	21803.8	15574.2	16820.1	1.52389e+06
Ⅳ. Annual afforestation area(ha) of each tree species/stand under the Grain for Green Program in Chongqing Municipality
	2000	2001	2002	2003	2004	2005	2006	2007	2008	2009	2010	Total
Pinus massoniara	4652.25	4652.25	28969.3	32919.7	13477.8	16721.3	871.38	2306.67	85.7309	85.7309	80.832	104823
Cunninghamia lanceolata	3964.53	3964.53	24722.6	28093.9	11405.8	14199.1	779.724	2064.04	1328.58	1328.58	1252.66	93104
Cupressus spp.	7209.55	7209.55	45390.5	51580.1	19776.6	25210.7	1868.21	12006	2657.15	2657.15	2505.32	178071
Mixed hardwood species	6084.42	6084.42	41510.3	47170.8	9535.93	16749.9	4914.77	13010.1	863.134	863.134	813.812	147601
Mixed softwood species	3727.89	3727.89	24195.5	27494.9	8606.47	12011.2	1721.66	4557.48	8900.04	8900.04	8391.46	112235
Mixed conifer and broadleaf	17634.1	17634.1	114410	130011	40806.2	56876.9	8099.73	21441.2	1366.28	1366.28	1288.21	410935
Total	43272.7	43272.7	279198	317271	103609	141769	18255.5	55385.5	15200.9	15200.9	14332.3	1.04677e+06
Ⅴ. Annual afforestation area(ha) of each tree species/stand under the Grain for Green Program in Tibet Autonomous Region
	2002	2003	2004	2005	2006	2007	2008	2009	2010	Total
Populus deltoides	10215.9	11958.6	5438.05	8157.08	6494.25	6459.23	6459.23	3229.61	2583.69	60995.6
Mixed softwood species	2314.33	2709.12	1231.95	1847.92	3510.75	3545.77	3545.77	1772.89	1418.31	21896.8
Total	12530.2	14667.7	6670	10005	10005	10005	10005	5002.5	4002	82892.4
